# Supplementary material for: Structure-Based Screening and Optimization of PafA Inhibitors with Potent Anti-Tuberculosis Activity
Source: Int J Mol Sci. 2024 Dec 8;25(23):13189. doi: 10.3390/ijms252313189 (PMC11642889; doi:10.3390/ijms252313189)
Supplement: Supplementary file 1 [file ijms-25-13189-s001.zip › Table S1.xlsx]

## Sheet: Sheet1
NUBER	IDNUBER	Weight	logP	logS	smiles	500 nM inhibitor	200 nM inhibitor
1	2036-0583	457.359	1.3	-4.85	O=C1N(C(=O)c2c1cc(cc2)C(O)=O)c1nc(N2C(=O)c3c(ccc(c3)C(O)=O)C2=O)ccc1	Yes		Inhibition of PafA activity exceeding 50% compared with DMSO is marked as 'Yes'.
2	2372-3741	408.392	1.34	-4.76	S(=O)(=O)(c1cc(ccc1)C(O)=O)c1cc2c(cc1)C(=O)N(C2=O)c1cccnc1
3	2746-0341	404.426	2.81	-4.41	O=C1N(c2cc(ccc2)C(=O)Nc2cc(ccc2)C(O)=O)C(=O)[C@@H]2[C@@H]1[C@H]1CC[C@H]2C1
4	2995-1955	478.506	0.22	-2.43	O(C[C@@H](O)CN1C(=O)C(NC1=O)(C)C)c1cc(OC[C@@H](O)CN2C(=O)C(NC2=O)(C)C)ccc1
5	3289-6570	423.404	1.76	-4.44	S(=O)(=O)(c1ccc(cc1)C(O)=O)c1cc2c(cc1)C(=O)N(c1ccccc1O)C2=O	Yes
6	3874-0007	347.358	-0.61	-2.36	S(CC(=O)C=1C(=O)N(C)C(=O)N(C)C=1N)c1ncnc2[nH]cnc12
7	4281-1758	457.465	1.26	-4.04	S1(=O)(=O)N=C(NCCOCCOC(=O)CN2C(=O)c3c(cccc3)C2=O)c2c1cccc2
8	5325-0088	478.506	0.3	-2.44	O(C[C@@H](O)CN1C(=O)C(NC1=O)(C)C)c1ccc(OC[C@H](O)CN2C(=O)C(NC2=O)(C)C)cc1
9	5786-0100	427.461	1.53	-2.88	O(C[C@H](O)CN1C(=O)C(NC1=O)(C)C)c1ccc(N2C(=O)[C@H]3[C@H](CC=CC3)C2=O)cc1
10	5988-0052	389.414	2.42	-4.09	Oc1ccccc1NC(=O)Nc1ccc(N2C(=O)[C@@H]3[C@H]([C@@H]4C=C[C@@H]3C4)C2=O)cc1
11	7378-0007	375.406	0.49	-2.85	S(=O)(=O)(N)c1ccc(NC(=O)CN2C(=O)[C@H]3[C@H]([C@@H]4C=C[C@@H]3C4)C2=O)cc1
12	7378-0017	389.433	0.85	-2.91	S(=O)(=O)(N)c1ccc(NC(=O)[C@@H](N2C(=O)[C@@H]3[C@H]([C@@H]4C=C[C@H]3C4)C2=O)C)cc1
13	7378-0037	431.514	1.81	-3.58	S(=O)(=O)(N)c1ccc(NC(=O)[C@@H](N2C(=O)[C@@H]3[C@H]([C@@H]4C=C[C@H]3C4)C2=O)CC(C)C)cc1
14	7649-0012	442.516	1.84	-3.48	O(C[C@H](O)CN(CCO)C[C@@H](O)Cn1c2c(cccc2)cc1)c1ccc(cc1)C(OC)=O
15	8006-8290	320.323	0.62	-2.11	Fc1ccc(N2C(=O)[C@H](N3CCC(CC3)C(O)=O)CC2=O)cc1	Yes
16	8009-1737	493.477	1.03	-4.19	O=C1N(CCCN(CCCN2C(=O)c3c(ccc(c3)C(O)=O)C2=O)C)C(=O)c2c1cc(cc2)C(O)=O
17	8009-7070	379.503	2.58	-4.55	s1c2cc(NC(=O)CC)ccc2nc1SCC(=O)NC[C@H]1OCCC1	Yes
18	8018-2615	400.41	1.14	-3.64	Fc1ccc(cc1)/C(/O)=C/1\[C@@H](N(CCNCCO)C(=O)C\1=O)c1ccc(O)cc1
19	8018-4025	400.41	1.16	-3.65	Fc1ccc(cc1)/C(/O)=C/1\[C@@H](N(CCNCCO)C(=O)C\1=O)c1cc(O)ccc1
20	C200-1136	426.386	1.01	-2.82	O(C)c1cccc([C@@H]2N[C@H]([C@@H]3[C@H]2C(=O)N(c2cc(ccc2)C(O)=O)C3=O)C(O)=O)c1O	Yes
21	C276-1289	437.497	3.56	-4.62	O(CC)c1cc(ccc1O)[C@@H]1C2=C(NC(=O)C1)C[C@@H](CC2=O)c1cc(OC)c(OC)cc1
22	C708-0046	471.58	2.1	-3.69	S(=O)(=O)(N1CCC(CC1)C(=O)NC1CC1)c1cc2c(nc3c(C[C@@H](CC3)C)c2C(O)=O)cc1
23	D027-0038	326.355	1.5	-2.84	Oc1ccccc1NC(=O)CCN1C(=O)[C@H]2[C@@H]([C@@H]3C=C[C@H]2C3)C1=O	Yes
24	D271-0346	414.443	1.43	-4.3	S(CC#C)c1nc(O)c2c(n1)NC(=O)C[C@H]2c1cc(OC)c(OCC(=O)N)cc1	Yes
25	D300-0326	431.539	2.53	-4.42	O(C[C@@H](O)c1cc2N(C)C(=O)N(c2cc1)C)c1ccc(cc1)CNCc1ccc(cc1)C
26	D306-0519	316.382	2.61	-3.34	S(CC(=O)c1ccc(O)cc1O)c1nc(nc2c1CCC2)C
27	D336-6047	295.384	2.17	-3.72	s1c2cc(NC(=O)CC)ccc2nc1SCC(=O)N	Yes
28	D392-0159	470.938	1.15	-4.57	Clc1ccc(cc1)CSC=1NC(=O)C2=C(NC(=O)C[C@H]2c2ccc(OCC(=O)N)cc2)N=1
29	D392-0248	388.448	2.21	-3.93	S(CCC)c1nc(O)c2c(n1)NC(=O)C[C@@H]2c1ccc(OCC(=O)N)cc1
30	D585-0053	359.366	1.35	-2.95	S(CC(=O)NCc1cc2OCOc2cc1)C1=Nc2[nH]c[nH+]c2C(=O)[N-]1	Yes
31	E551-0114	453.545	2.33	-3.71	S(CC(=O)c1ccccc1)C1=Nn2c(nnc2CCNS(=O)(=O)c2ccccc2)C=C1	Yes
32	E596-0899	427.529	1.39	-3.49	s1c2c(-n3c(nnc3CCCC(=O)NCc3occc3)N(CCC(C)C)C2=O)cc1
33	E882-1311	444.488	-0.17	-2.63	S(=O)(=O)(NC)c1cn(cc1S(=O)(=O)NC)CC(=O)NCc1cc2OCOc2cc1
34	F042-0107	410.455	3.08	-4.68	s1cc(nc1NC(=O)Nc1ccccc1)CC(=O)Nc1cc2OCCOc2cc1
35	F042-1423	411.53	3.25	-5.16	s1cc(nc1NC(=O)NC1CCCC1)CC(=O)NCCc1c2c([nH]c1)cccc2
36	F145-0371	402.519	2	-4.36	s1c2C[C@H](CCc2c2c1N=C(NC2=O)CCC(=O)N1CCC(CC1)C(=O)N)C	Yes
37	F711-0397	445.544	0.48	-3.44	S(CC(=O)Nc1ccc(NC(=O)C)cc1)c1ncc(n1CC(=O)NC1CCCC1)CO
38	G726-1197	310.397	1.69	-3.22	O(C(=O)c1c(C)c([nH]c1C)CCC(=O)NCCCOC)CC
39	G726-1682	346.43	2.7	-3.84	o1c(ccc1C)CNC(=O)CCc1n(C)c(C)c(C(OCC)=O)c1C
40	G793-0634	499.659	3.19	-4.07	O(C(=O)c1[nH]c(C)c(CCC(=O)N2C[C@@H](CCC2)C(=O)NCCc2c(n(nc2C)CC)C)c1C)CC
41	G856-9993	358.422	0.98	-3.84	S(CC(=O)Nc1cc(NC(=O)C)ccc1)C=1NC(=O)N=C2C=1CCC2
42	L062-0603	393.424	0.91	-4.42	s1c(nnc1CNC(=O)NCCCOC)C(=O)Nc1cc2OCOc2cc1	Yes
43	L281-0215	341.438	2.85	-3.38	S(C=1n2ncnc2N=C(C=1)CCC)c1ccc(NC(=O)CC)cc1
44	L310-2433	486.507	1.83	-3.04	S(=O)(=O)(NCc1cc2OCOc2cc1)c1cc2OCC(=O)N(c2cc1C)Cc1nc(on1)CC
45	L795-0155	415.537	2.68	-4.61	s1cccc1CNC(=O)[C@H]1CCCN(C1)C(=O)[C@H]1Sc2c(NC1=O)cccc2	Yes
46	M071-0235	386.473	1.61	-4	s1c2cc(NS(=O)(=O)c3c(n[nH]c3C)C)ccc2nc1S(=O)(=O)C	Yes
47	M145-0075	429.52	2.7	-3.98	S(CC(=O)Nc1ccccc1F)c1nnc(N2C[C@H](CCC2)C(=O)NC2CC2)cc1
48	M145-0147	447.511	2.98	-4.08	S(CC(=O)Nc1c(F)cccc1F)c1nnc(N2C[C@H](CCC2)C(=O)NC2CC2)cc1	Yes
49	M976-0246	435.484	1.67	-3.35	O1c2cc(ccc2OC1)CNC(=O)[C@@H]1CC(=O)N(C1)c1cc2CCN(c2cc1)C(=O)CC
50	N099-0011	358.466	1.86	-3.36	s1c(cnc1NC(=O)CN1C[C@@H]2C=3N(C[C@H](C2)C1)C(=O)C=CC=3)CC
51	S039-4158	414.514	3.48	-3.7	Oc1nc(nc2c1CCN(CC2)Cc1cc2c([nH]cc2)cc1)N(Cc1cccnc1)C
52	S565-0605	434.505	1.45	-3.04	o1c(ccc1C(=O)N1Cc2c(n(nc2-c2nncn2CC)C)CC1)Cc1c(n[nH]c1C)C
53	S576-0090	342.357	-0.32	-2.26	O1c2cc(ccc2OC1)CNC(=O)[C@H]1CCN(C1)C1=CC(=O)[N-][NH+]=C1
54	S582-0365	425.492	1.76	-3.43	o1c(ccc1C(=O)NC[C@@H]1N(CCOC)C(=O)c2n(C1)ccc2)Cc1c(n[nH]c1C)C
55	T505-0598	420.519	3.61	-3.95	O(Cc1nnn(c1)CC[C@H]1N(CCCC1)C(=O)c1n[nH]c(c1)C1CC1)c1ccccc1	Yes
56	V010-7100	474.583	1.67	-3.86	s1cc(c2c1N=C(NC2=O)CN(C[C@@H](O)CN1CCOCC1)C)-c1cc(OC)c(OC)cc1
57	Y020-3995	397.484	0.09	-3.47	O=C1NC(=NC(=C1)c1cnc(nc1C)N1CCCCC1)N1CCC(CC1)C(=O)N
58	Y031-1998	365.455	1.54	-2.91	S(=O)(=O)(N)c1ccc(NC(=O)[C@@H]2CC(=O)N(C2)C2CCCCC2)cc1	Yes	Yes
59	Y031-4085	443.528	1.96	-3.74	S(=O)(=O)(Nc1nc(ccn1)C)c1ccc(NC(=O)[C@@H]2CC(=O)N(C2)C2CCCC2)cc1
60	Y031-4783	477.971	2	-4.11	Clc1ccc(N2C[C@@H](CC2=O)C(=O)Nc2ccc(S(=O)(=O)NC[C@@H]3OCCC3)cc2)cc1
61	Y040-5304	423.426	2.51	-4.38	O1c2c(C(=O)C=C1c1ccccc1)c(O)cc(OCC(=O)N1C[C@@H](CCC1)C(O)=O)c2
62	Y040-5608	338.369	-0.56	-3.1	OC(=O)CCC(=O)N1CCc2nc[nH]c2[C@@H]1c1c2c([nH]cc2)ccc1
