# Supplementary material for: Structure-Based Screening and Optimization of PafA Inhibitors with Potent Anti-Tuberculosis Activity
Source: Int J Mol Sci. 2024 Dec 8;25(23):13189. doi: 10.3390/ijms252313189 (PMC11642889; doi:10.3390/ijms252313189)
Supplement: Supplementary file 1 [file ijms-25-13189-s001.zip › Table S2.xlsx]

## Sheet: Sheet1
NUBER	ID NUMBER	Weight	logP	logS	smiles	200 nM inhibitor	50 nM inhibitor
1	1082-0482	401.378	3.49	-3.66	O=C1N(C(=O)c2c1cc([N+](=O)[O-])cc2)c1cc(ccc1)C(=O)Nc1ccc(cc1)C
2	1082-0497	399.382	3.83	-3.37	O=C1N(C(=O)c2c1cc(cc2)C(=O)[O-])c1cc(ccc1)C(=O)Nc1ccccc1C				Inhibition of PafA activity exceeding 50% compared with DMSO is marked as 'Yes'.
3	1697-1352	357.394	1.81	-1.52	S(=O)(=O)(N)c1ccc(N\N=C/2\C(=NN(C\2=O)c2ccccc2)C)cc1
4	1708-0328	501.343	2.83	-2.78	O=C1N(C(=O)c2c1cc([N+](=O)[O-])cc2)c1cc(cc(N2C(=O)c3c(ccc([N+](=O)[O-])c3)C2=O)c1)C(=O)[O-]
5	2372-2691	430.352	3.3	-3.26	O=C1N(C(=O)c2c1cc([N+](=O)[O-])cc2)c1cc(ccc1)C(=O)Nc1ccc(cc1)C(=O)[O-]
6	2372-2916	413.345	3.29	-3.59	O1C(=Nc2c(cccc2)C1=O)c1cc(N2C(=O)c3c(ccc([N+](=O)[O-])c3)C2=O)ccc1
7	2534-8530	307.801	2.78	-2.25	Clc1cc(N2C(=O)[C@H]([NH+]3CCC(CC3)C)CC2=O)ccc1	Yes
8	2595-0535	303.382	2.13	-1.7	O(C)c1ccc(N2C(=O)[C@H]([NH+]3CCC(CC3)C)CC2=O)cc1	Yes
9	2743-0363	300.313	0.93	-0.78	Fc1ccc(N2C(=O)[C@H]([NH2+]Cc3ccncc3)CC2=O)cc1
10	2783-2703	417.421	4.86	-4.76	o1c2c(nc1-c1cc(NC(=O)c3cc([N+](=O)[O-])c(OC)cc3)ccc1)cc(cc2)CC
11	2921-1197	439.31	1.16	-1.53	Brc1ccc(N2C(=O)[C@H]([NH2+]Cc3ccc(S(=O)(=O)N)cc3)CC2=O)cc1
12	2922-0474	417.377	3.09	-3.44	O(C)c1ccc(NC(=O)c2cc(N3C(=O)c4c(ccc([N+](=O)[O-])c4)C3=O)ccc2)cc1
13	2922-1916	471.381	3.04	-3.4	O1C(=Nc2c(ccc(OC(=O)C)c2)C1=O)c1cc(N2C(=O)c3c(ccc([N+](=O)[O-])c3)C2=O)ccc1
14	2922-3805	411.349	3.64	-3.29	O1C(=Nc2c(cccc2)C1=O)c1cc(N2C(=O)c3c(ccc(c3)C(=O)[O-])C2=O)ccc1
15	3289-6036	447.79	3.92	-4.26	Clc1cc2N=C(OC(=O)c2cc1)c1cc(N2C(=O)c3c(ccc([N+](=O)[O-])c3)C2=O)ccc1
16	3448-2621	401.224	1.39	-1.22	Ic1ccc(N2C(=O)[C@H]([NH+]3CCC(O)CC3)CC2=O)cc1
17	3987-0098	359.223	2.52	-2.53	Brc1ccc(NC(=O)[C@@H]2CC(=O)N(C2)c2ccccc2)cc1
18	4117-0221	390.439	2.65	-2.6	O(C)c1cc(NC(=O)c2cc(N3C(=O)[C@@H]4[C@H](CC=C(C4)C)C3=O)ccc2)ccc1
19	4334-2050	441.375	3.61	-3.42	O1C(=Nc2c(cccc2)C1=O)c1cc(N2C(=O)c3c(ccc(c3)C(=O)[O-])C2=O)c(OC)cc1
20	4402-0065	415.449	5.62	-5.33	o1c2c(nc1-c1cc(NC(=O)c3cccc([N+](=O)[O-])c3C)c(cc1)C)cc(cc2)CC
21	4591-0251	422.481	3.37	-3.39	O(C)c1cc(OC)ccc1NC(=O)c1cc(N2C(=O)[C@H]3[C@@H](CC[C@@H](C3)C)C2=O)ccc1
22	4591-0288	445.407	3.41	-3.27	O(C)c1cc(OC)ccc1NC(=O)c1cc(N2C(=O)c3c(ccc(c3)C(=O)[O-])C2=O)ccc1
23	4721-1084	438.119	3.21	-3.39	Brc1ccc(N2C[C@@H](CC2=O)C(=O)Nc2ccc(Br)cc2)cc1
24	5514-0121	357.261	4.05	-3.52	Clc1ccc(cc1)/C(=N/S(=O)(=O)c1ccc(Cl)cc1)/N(C)C
25	5593-0607	439.31	1.16	-1.53	Brc1cc(N2C(=O)[C@H]([NH2+]Cc3ccc(S(=O)(=O)N)cc3)CC2=O)ccc1	Yes
26	6208-0785	353.442	2.15	-2.1	S(=O)(=O)(N)c1ccc(NC(=S)NCCc2ccc(F)cc2)cc1	Yes	Yes
27	6220-1301	332.452	1.32	-0.81	S=C1N(C)C(=NN1C[NH+]1CCC(CC1)C(=O)N)c1ccccc1	Yes
28	7418-0276	433.42	4.4	-4.52	o1c2c(nc1-c1cc(NC(=O)c3cc([N+](=O)[O-])c(OCC)cc3)ccc1)cc(OC)cc2
29	7418-0372	446.503	5.3	-4.99	o1c2c(nc1-c1cc(NC(=O)c3cc(OC)cc(OC)c3)c(OC)cc1)cc(cc2)C(C)C
30	7627-0008	298.317	2.98	-2.74	Fc1ccc(N2C(=O)[C@H](Nc3ccc(cc3)C)CC2=O)cc1	Yes
31	7770-3960	492.919	4.83	-5.1	Clc1cc2nc(oc2cc1)-c1cc(NC(=O)c2cc([N+](=O)[O-])ccc2N2CCOCC2)c(cc1)C
32	8002-0363	325.343	2	-2.21	Fc1ccc(cc1)\C=N\NC(=O)[C@@H]1CC(=O)N(C1)c1ccccc1
33	8002-8174	352.252	2.85	-2.43	Brc1ccc(N2C(=O)[C@H]([NH+]3CCC(CC3)C)CC2=O)cc1	Yes
34	8004-0835	415.405	5.1	-5.42	o1c2cc(C)c(cc2nc1-c1cc(\N=C\c2cc3OCOc3cc2[N+](=O)[O-])ccc1)C	Yes
35	8004-3060	291.346	2.26	-1.92	Fc1ccc(N2C(=O)[C@H]([NH+]3CCC(CC3)C)CC2=O)cc1	Yes
36	8005-1946	313.352	2.47	-1.93	Fc1ccc(N2C(=O)[C@H]([N@@H+](Cc3ccccc3)C)CC2=O)cc1
37	8005-2672	295.362	2.37	-1.59	O=C1N(C(=O)C[C@H]1[N@@H+](Cc1ccccc1)C)c1ccccc1
38	8005-2693	317.409	2.49	-2.15	O(CC)c1ccc(N2C(=O)[C@H]([NH+]3CCC(CC3)C)CC2=O)cc1
39	8006-2809	303.382	2.13	-1.7	O(C)c1cc(N2C(=O)[C@H]([NH+]3CCC(CC3)C)CC2=O)ccc1	Yes
40	8006-4625	336.775	-0.11	-0.18	Clc1ccc(N2C(=O)[C@H]([NH+]3CCC(CC3)C(=O)[O-])CC2=O)cc1	Yes
41	8006-9409	456.37	2.43	-3.01	O=C1N(C(=O)c2c1cc([N+](=O)[O-])cc2)c1cc(ccc1)C(=O)NN1C(=O)c2c(cccc2)C1=O
42	8007-1845	442.858	5.37	-5.09	Clc1ccc(NC(=O)c2ccc3c(cccc3)c2O)cc1N1C(=O)c2c(cccc2)C1=O
43	8007-4155	432.348	2.95	-3.56	O=C1N(C(=O)c2c1cc([N+](=O)[O-])cc2)c1cc(ccc1)C(=O)Nc1cc([N+](=O)[O-])ccc1
44	8007-4164	432.348	2.95	-3.56	O=C1N(C(=O)c2c1cc([N+](=O)[O-])cc2)c1cc(ccc1)C(=O)Nc1ccc([N+](=O)[O-])cc1
45	8007-7396	381.226	-0.05	-0.36	Brc1cc(N2C(=O)[C@H]([NH+]3CCC(CC3)C(=O)[O-])CC2=O)ccc1
46	8008-1561	441.511	3.77	-3.59	S\1C=C(N(CCO)/C/1=N/c1ccccc1)c1cc(N2C(=O)c3c(cccc3)C2=O)ccc1	Yes
47	8008-4793	342.246	3.41	-2.92	Clc1cc(N2C(=O)[C@H]([NH+]3CCC(CC3)C)CC2=O)cc(Cl)c1	Yes
48	8008-4926	394.859	1.09	-1.35	Clc1ccc(N2C(=O)[C@H]([NH2+]Cc3ccc(S(=O)(=O)N)cc3)CC2=O)cc1
49	8008-6536	412.357	3.18	-3.12	O=C1N(C(=O)c2c1cccc2)c1cc(ccc1)C(ON1C(=O)c2c(cccc2)C1=O)=O	Yes
50	8009-0972	447.171	2.43	-1.9	Brc1cc(Br)ccc1N1C(=O)[C@H]([NH+]2CC[NH+](CC2)CC)CC1=O
51	8009-2230	415.381	3.44	-3.14	O(C)c1ccc(N2C(=O)c3c(ccc(c3)C(=O)[O-])C2=O)cc1NC(=O)c1ccccc1
52	8009-3266	433.12	2.13	-1.94	Brc1cc(Br)ccc1N1C(=O)[C@H]([NH+]2CCC(O)CC2)CC1=O	Yes
53	8009-3574	484.271	4.69	-4.49	Clc1cc(Cl)ccc1C(=O)Nc1cc(N2C(=O)c3c(ccc(c3)C(=O)[O-])C2=O)ccc1OC
54	8009-6393	431.148	3.54	-3.28	Brc1cc(Br)ccc1N1C(=O)[C@H]([NH+]2CCC(CC2)C)CC1=O	Yes
55	8012-7861	345.423	1.27	-1.58	S(=O)(=O)(N)c1ccc(cc1)CNC(=O)NC1(CC1)c1ccccc1
56	8013-1382	314.34	1.4	-0.83	Fc1ccc(N2C(=O)[C@H]([N@@H+](Cc3ccncc3)C)CC2=O)cc1
57	8013-1383	317.384	2.55	-2.22	Fc1ccc(N2C(=O)[C@H]([NH2+]CCC=3CCCCC=3)CC2=O)cc1
58	C301-1843	295.298	3.56	-3.15	o1c(nnc1Cc1ccc([N+](=O)[O-])cc1)-c1ccc(cc1)C
59	C301-1844	299.261	3.3	-3.14	Fc1ccc(cc1)-c1oc(nn1)Cc1ccc([N+](=O)[O-])cc1
60	C651-0029	310.353	3.06	-2.88	O1N=C(C[C@@H]1C(=O)Nc1ccc(cc1)C)c1ccc(OC)cc1
61	C651-0031	326.352	2.66	-2.66	O1N=C(C[C@@H]1C(=O)Nc1ccc(OC)cc1)c1ccc(OC)cc1
62	C651-0199	326.352	2.66	-2.66	O1N=C(C[C@@H]1C(=O)Nc1ccc(OC)cc1)c1ccccc1OC
63	C651-0361	320.27	3.02	-3.42	Fc1ccccc1C1=NO[C@H](C1)C(=O)Nc1ccc(F)cc1F
64	C651-0365	298.317	3.19	-3.09	Fc1ccccc1C1=NO[C@H](C1)C(=O)Nc1ccc(cc1)C
65	D294-3015	330.412	1.56	-1.61	s1c(nnc1NC(=O)CC)[C@@H]1CC(=O)N(C1)c1ccc(cc1)C
66	E852-3630	483.569	1.99	-3.08	O(C)c1cc(OC)ccc1CNC(=O)c1nn2c(c1)C(=O)N(CC)[C@](C2)(C(=O)NC1CCCC1)C
67	F581-0157	338.384	1.87	-1.77	S(=O)(=O)(N[C@H]1Cc2c(OC1)c(OC)ccc2)c1c(noc1C)C
68	F689-0401	380.449	2.02	-1.78	s1c2c(nc1NC(=O)C)c(cc(NS(=O)(=O)c1c(noc1C)C)c2)C
69	G533-0128	328.799	3.44	-3.16	Clc1cc(ccc1NC(=O)[C@@H]1CCN(C1=O)c1ccccc1)C
70	G533-0139	308.381	3.18	-2.84	O=C1N(CC[C@H]1C(=O)Nc1cc(cc(c1)C)C)c1ccccc1
71	G533-0163	312.344	2.92	-2.83	Fc1cc(NC(=O)[C@@H]2CCN(C2=O)c2ccccc2)ccc1C
72	G786-1424	359.43	1.99	-1.57	s1cc(nc1NC(=O)c1ccc(S(=O)(=O)C)cc1)-c1ncccc1
73	L264-0153	366.422	1.66	-1.43	s1c2c(nc1NC(=O)C)cc(NS(=O)(=O)c1c(noc1C)C)cc2
74	M070-0068	384.932	4.74	-4.32	Clc1cc(C)c(S(=O)(=O)Nc2cc3sc(SC)nc3cc2)cc1
75	M070-0069	350.487	4.11	-3.65	s1c2cc(NS(=O)(=O)c3ccccc3C)ccc2nc1SC
76	M070-0074	364.514	4.48	-4	s1c2cc(NS(=O)(=O)c3cc(ccc3C)C)ccc2nc1SC
77	M070-0083	364.514	4.48	-4	s1c2cc(NS(=O)(=O)c3ccc(cc3C)C)ccc2nc1SC
78	M070-0103	368.477	4.21	-3.99	s1c2cc(NS(=O)(=O)c3cc(F)ccc3C)ccc2nc1SC
79	M070-0112	384.932	4.74	-4.32	Clc1cccc(S(=O)(=O)Nc2cc3sc(SC)nc3cc2)c1C
80	M070-0114	364.514	4.54	-4.11	s1c2cc(NS(=O)(=O)c3ccccc3CC)ccc2nc1SC
81	M070-0178	350.487	4.11	-3.75	s1c2cc(NS(=O)(=O)c3ccccc3)ccc2nc1SCC
82	M070-1761	384.932	4.74	-4.32	Clc1cccc(C)c1S(=O)(=O)Nc1cc2sc(SC)nc2cc1
83	M071-0088	400.504	1.93	-1.86	s1c2cc(NS(=O)(=O)c3c(n[nH]c3C)C)ccc2nc1S(=O)(=O)CC
84	M071-0148	387.485	1.48	-0.45	s1c2cc(NS(=O)(=O)c3[nH+]c(n(c3)C)C)ccc2nc1S(=O)(=O)C
85	M071-0176	382.485	3.24	-2.5	s1c2cc(NS(=O)(=O)c3ccc(cc3)C)ccc2nc1S(=O)(=O)C
86	M071-0178	447.354	3.57	-3	Brc1ccc(S(=O)(=O)Nc2cc3sc(S(=O)(=O)C)nc3cc2)cc1
87	M071-0180	402.903	3.51	-2.82	Clc1ccc(S(=O)(=O)Nc2cc3sc(S(=O)(=O)C)nc3cc2)cc1
88	M071-0203	398.484	2.85	-2.28	s1c2cc(NS(=O)(=O)c3cc(OC)ccc3)ccc2nc1S(=O)(=O)C
89	M071-0218	382.485	2.85	-2.23	s1c2cc(NS(=O)(=O)Cc3ccccc3)ccc2nc1S(=O)(=O)C
90	M071-0224	374.486	2.49	-2.13	s1cccc1S(=O)(=O)Nc1cc2sc(S(=O)(=O)C)nc2cc1
91	M071-0226	453.382	3.51	-3.41	Brc1sc(S(=O)(=O)Nc2cc3sc(S(=O)(=O)C)nc3cc2)cc1
92	M071-0227	408.931	3.45	-3.23	Clc1sc(S(=O)(=O)Nc2cc3sc(S(=O)(=O)C)nc3cc2)cc1
93	M071-0232	432.929	3.07	-2.95	Clc1cc(S(=O)(=O)Nc2cc3sc(S(=O)(=O)C)nc3cc2)c(OC)cc1
94	M071-0242	402.903	3.3	-2.82	Clc1cc(S(=O)(=O)Nc2cc3sc(S(=O)(=O)C)nc3cc2)ccc1
95	M071-0243	386.448	2.98	-2.49	s1c2cc(NS(=O)(=O)c3cc(F)ccc3)ccc2nc1S(=O)(=O)C
96	M071-0244	402.903	3.1	-2.82	Clc1ccccc1S(=O)(=O)Nc1cc2sc(S(=O)(=O)C)nc2cc1
97	M071-0247	387.461	1.72	-1.33	s1c2cc(NS(=O)(=O)c3c(noc3C)C)ccc2nc1S(=O)(=O)C
98	M071-0249	400.475	2.94	-2.84	s1c2cc(NS(=O)(=O)c3cc(F)ccc3C)ccc2nc1S(=O)(=O)C
99	M071-0260	396.512	3.27	-2.95	s1c2cc(NS(=O)(=O)c3ccccc3CC)ccc2nc1S(=O)(=O)C
100	M071-0270	416.93	3.44	-2.91	Clc1ccc(cc1)CS(=O)(=O)Nc1cc2sc(S(=O)(=O)C)nc2cc1
101	M071-0280	416.93	3.04	-2.91	Clc1cc(ccc1)CS(=O)(=O)Nc1cc2sc(S(=O)(=O)C)nc2cc1
102	P314-0016	308.381	3.25	-2.95	O=C1N(CC[C@H]1NC(=O)c1ccc(cc1)CC)c1ccccc1	Yes
103	P314-0259	314.409	3.23	-2.88	s1c(ccc1C)C(=O)N[C@@H]1CCN(C1=O)c1ccc(cc1)C
104	P314-0326	294.354	2.82	-2.49	O=C1N(CC[C@H]1NC(=O)c1ccccc1)c1ccc(cc1)C
105	P314-0797	318.372	2.97	-2.87	s1c(ccc1C)C(=O)N[C@@H]1CCN(C1=O)c1ccc(F)cc1
106	P314-0823	338.79	3.53	-3.57	Clc1sc(cc1)C(=O)N[C@@H]1CCN(C1=O)c1ccc(F)cc1
107	S380-0016	329.4	2.44	-2.44	O=C1N(CC(=O)Nc2ccc(cc2)CC)C(=O)NC12CCCCC2
108	V001-5381	312.344	1.87	-2.11	Fc1ccccc1CNC(=O)[C@@H]1CC(=O)N(C1)c1ccccc1
109	V012-1881	308.381	2.56	-2.38	O=C1N(C[C@@H](C1)C(=O)Nc1cc(C)c(cc1)C)c1ccccc1
110	V028-6548	328.456	3.21	-3.03	O=C1N(C[C@@H](C1)C(=O)Nc1ccc(cc1)C(C)C)C1CCCCC1
111	Y020-1955	330.384	0.06	-0.31	O=C1N(C(=O)C[C@H]1[NH+]1CCC(CC1)C(=O)[O-])c1ccc(cc1)CC
112	Y020-1957	316.357	-0.37	0.15	O=C1N(c2ccccc2C)C(=O)C[C@H]1[NH+]1CCC(CC1)C(=O)[O-]
113	Y020-1958	350.802	0.25	-0.53	Clc1cc(N2C(=O)[C@H]([NH+]3CCC(CC3)C(=O)[O-])CC2=O)c(cc1)C
114	Y020-2742	317.365	0.82	-0.65	O1CCOC12CC[NH+](CC2)[C@@H]1CC(=O)N(C1=O)c1ccccc1
115	Y020-2811	335.355	0.92	-0.99	Fc1ccc(N2C(=O)[C@H]([NH+]3CCC4(OCCO4)CC3)CC2=O)cc1
116	Y020-2828	309.336	2.36	-2.26	Fc1cc(N2C(=O)[C@H]([NH+]3CCC(CC3)C)CC2=O)ccc1F	Yes
117	Y020-3366	316.763	4.51	-3.85	Clc1ccc(cc1)CC=1C(=O)N(NC=1C)c1ccc(F)cc1
118	Y030-1663	329.376	2.26	-1.95	O=C1N(C[C@@H](C1)C(=O)Nc1ccc(cc1)C(=O)[O-])C1CCCCC1
119	Y030-5065	368.458	2.47	-2.15	s1c2cc(S(=O)(=O)C)ccc2nc1NS(=O)(=O)c1ccccc1
120	Y030-5433	348.379	2.43	-2.03	S(=O)(=O)(N)c1ccc(cc1)CCNC(=O)c1cc2OCOc2cc1	Yes
121	Y031-1955	342.483	3.75	-3.43	O=C1N(C[C@@H](C1)C(=O)Nc1ccc(cc1)[C@@H](CC)C)C1CCCCC1
122	Y031-1997	311.385	1.8	-2.15	O=C1N(C[C@@H](C1)C(=O)Nc1ccc(cc1)C#N)C1CCCCC1
123	Y031-2002	329.4	0.96	-1.31	O=C1N(C[C@@H](C1)C(=O)Nc1ccc(cc1)C(=O)N)C1CCCCC1	Yes
124	Y031-3732	344.439	2.31	-2.34	s1c(nnc1NC(=O)[C@@H]1CC(=O)N(C1)c1ccccc1)C(C)(C)C
125	Y031-3734	356.328	1.53	-1.41	s1c(nnc1NC(=O)[C@@H]1CC(=O)N(C1)c1ccccc1)C(F)(F)F
126	Y031-3737	344.439	2.23	-2.16	s1c(nnc1NC(=O)[C@@H]1CC(=O)N(C1)c1ccccc1)CC(C)C
127	Y031-3773	358.466	2.67	-2.68	s1c(nnc1NC(=O)[C@@H]1CC(=O)N(C1)c1ccccc1)C(CC)(C)C	Yes
128	Y031-3822	344.439	2.13	-2.06	s1c(nnc1NC(=O)[C@@H]1CC(=O)N(C1)c1ccccc1C)C(C)C
129	Y031-4084	314.429	2.67	-2.64	O=C1N(C[C@@H](C1)C(=O)Nc1ccc(cc1)C(C)C)C1CCCC1
130	Y031-4101	330.384	1.26	-2.05	O1CCOc2c1cc(NC(=O)[C@@H]1CC(=O)N(C1)C1CCCC1)cc2
131	Y031-4797	300.402	2.27	-2.31	O=C1N(C[C@@H](C1)C(=O)NC1CCCC1)c1cc(C)c(cc1)C
