# Supplementary material for: Structure-Based Screening and Optimization of PafA Inhibitors with Potent Anti-Tuberculosis Activity
Source: Int J Mol Sci. 2024 Dec 8;25(23):13189. doi: 10.3390/ijms252313189 (PMC11642889; doi:10.3390/ijms252313189)
Supplement: Supplementary file 1 [file ijms-25-13189-s001.zip › Table S3.xlsx]

## Sheet: Sheet1
Abbreviation	Full Name
TB	Tuberculosis
Mtb	Mycobacterium tuberculosis
MOA	modes of action
Pup	prokaryotic ubiquitin-like protein
MDR	multidrug-resistant
XDR	extensively drug-resistant
Cglu	Corynebacterium glutamicum
logP	lipophilicity
logS	aqueous solubility
Pi	PafA inhibitors
IC50	half-maximal inhibitory concentration
Co-IP	co-immunoprecipitation
IPTG	isopropyl-β-d-thiogalactoside
